# Supplementary material for: Genome-Wide Analysis of the Membrane Attack Complex and Perforin Genes and Their Expression Pattern under Stress in the Solanaceae
Source: Int J Mol Sci. 2023 Aug 25;24(17):13193. doi: 10.3390/ijms241713193 (PMC10487776; doi:10.3390/ijms241713193)
Supplement: Supplementary file 1 [file ijms-24-13193-s001.zip]

Archive with 2 entries (2 files):
- Table S2. List of primers used in this study.xlsx
- Table S1. Nomenclature and characterization of Solanaceae MACPF genes.xlsx
