# Supplementary material for: Genome-Wide Analysis of the Membrane Attack Complex and Perforin Genes and Their Expression Pattern under Stress in the Solanaceae
Source: Int J Mol Sci. 2023 Aug 25;24(17):13193. doi: 10.3390/ijms241713193 (PMC10487776; doi:10.3390/ijms241713193)
Supplement: Supplementary file 1 [file ijms-24-13193-s001.zip › Table S2. List of primers used in this study.xlsx]

## Sheet: Sheet1
Table S2. List of CaMACPF genes primers
Primer Name	Sequence (5'–3')
NOS-R	ATCATCGCAAGACCGGCAAC	Clone CaMACPF6
eGFP-cx	GACACGCTGAACTTGTGG	Clone CaMACPF6
001546-J1	CCCCACCGACACTTGTTCTT	Clone CaMACPF6
001546-J2	TGAAGCTTGCTAATGCGGGT	Clone CaMACPF6
121-CaMACPF6_F	TTTTCTGATTAACAGGGATCCATGGAAGAAAAAACAGCAGCTTTT	Clone CaMACPF6
121-CaMACPF6_R	CGTCTCTGACCCTGAGGATCCATAATTTAACAAGGAATACTTCAATCTCAA	Clone CaMACPF6
CaUBI_F	TGTCCATCTGCTCTCTGTTG	qRT-PCR analysis for reference genes
CaUBI_R	CACCCCAAGCACAATAAGAC	qRT-PCR analysis for reference genes
CaMACPF1_F	TTGCTTCCAAATGTTACTGTGG	qRT-PCR analysis for CaMACPF1
CaMACPF1_R	CCAATCATGGCAAGGGATTTAG	qRT-PCR analysis for CaMACPF1
CaMACPF2_F	TTGCAAACTCAATGAGACCATC	qRT-PCR analysis for CaMACPF2
CaMACPF2_R	GACTTTGACCCAAATCAAGACC	qRT-PCR analysis for CaMACPF2
CaMACPF3_F	TCATCAAAGAAGAGTGGCATCT	qRT-PCR analysis for CaMACPF3
CaMACPF3_R	CTTCCCTTCTAAATACAAGCGC	qRT-PCR analysis for CaMACPF3
CaMACPF4_F	AAAAATTCTCCCACGTATGCAC	qRT-PCR analysis for CaMACPF4
CaMACPF4_R	TGGAGGATGATTTCGTGCTATT	qRT-PCR analysis for CaMACPF4
CaMACPF5_F	CCAGCTAACAGTCGTTTAATCG	qRT-PCR analysis for CaMACPF5
CaMACPF5_R	AACCGTGTGAGTTCTCCTTTAT	qRT-PCR analysis for CaMACPF5
CaMACPF6_F	CCCTGAAGAGCAAGATAGTAGG	qRT-PCR analysis for CaMACPF6
CaMACPF6_R	AAAAGTTTCAGGGCACTCAATC	qRT-PCR analysis for CaMACPF6
