# Supplementary material for: Genome-Wide Analysis of the Membrane Attack Complex and Perforin Genes and Their Expression Pattern under Stress in the Solanaceae
Source: Int J Mol Sci. 2023 Aug 25;24(17):13193. doi: 10.3390/ijms241713193 (PMC10487776; doi:10.3390/ijms241713193)
Supplement: Supplementary file 1 [file ijms-24-13193-s001.zip › Table S1. Nomenclature and characterization of Solanaceae MACPF genes.xlsx]

## Sheet: Table S1
Table S1. Nomenclature and characterization of Solanaceae MACPF genes
Gene Name	Gene ID	CDS length	AA length	MW (kDa)	pI
CaMACPF1	Capana02g001689	1698	565	62818.6	6.32
CaMACPF2	Capana02g001896	1845	614	67797.9	8.88
CaMACPF3	Capana03g004265	1854	617	68807.2	8.93
CaMACPF4	Capana08g000099	1815	604	67518.4	8.41
CaMACPF5	Capana08g001824	1809	602	67555.4	8.45
CaMACPF6	Capana10g001546	1761	586	65600.6	8.19
NcMACPF1	NC1G0089700.1	1725	574	63895.2	9.12
NcMACPF2	NC1G0134550.1	1821	606	66032.6	8.59
NcMACPF3	NC1G0180880.1	1947	648	72198.4	7.35
NcMACPF4	NC1G0181550.1	1797	598	66230.2	9.15
NcMACPF5	NC3G0207870.1	1833	610	67418.2	9.34
NcMACPF6	NC9G0111580.1	1842	613	67635.5	9.05
NcMACPF7	NC10G0167270.1	1851	616	68251.3	8.6
StMACPF1	PGSC0003DMT400004796	1743	580	65068.2	8.3
StMACPF2	PGSC0003DMT400042783	1854	617	68417.7	8.84
StMACPF3	PGSC0003DMT400058629	1803	600	66996	8.61
StMACPF4	PGSC0003DMT400064034	1809	602	67301	8.8
StMACPF5	PGSC0003DMT400073150	1698	565	62765.4	6.29
StMACPF6	PGSC0003DMT400081218	1845	614	67940.3	9.05
SlMACPF1	Solyc01g005220.3.1	1794	597	66689.8	8.76
SlMACPF2	Solyc01g103490.3.1	1809	602	67323	8.59
SlMACPF3	Solyc02g071780.3.1	1698	565	62920.7	6.48
SlMACPF4	Solyc02g077780.3.1	1845	614	67977.3	8.95
SlMACPF5	Solyc04g048950.3.1	1785	594	66481	8.5
SlMACPF6	Solyc09g018030.3.1	1767	588	65822	8.27
SlMACPF7	Solyc09g098070.3.1	1854	617	68499.8	8.71
